# Supplementary material for: Regulation of Heme Oxygenase and Its Cross-Talks with Apoptosis and Autophagy under Different Conditions in Drosophila
Source: Antioxidants (Basel). 2021 Oct 28;10(11):1716. doi: 10.3390/antiox10111716 (PMC8614956; doi:10.3390/antiox10111716)
Supplement: Supplementary file 1 [file antioxidants-10-01716-s001.zip]

Archive with 1 entries (1 files):
- antioxidants-1379296-supplementary.pdf
